# Supplementary material for: Scalability Metrics and Effort Requirements for a Long-Acting Injectable Antiretroviral Treatment Program
Source: Open Forum Infect Dis. 2026 Mar 4;13(3):ofag116. doi: 10.1093/ofid/ofag116 (PMC12981548; doi:10.1093/ofid/ofag116)
Supplement: ofag116_Supplementary_Data [file ofag116_supplementary_data.zip]

Archive with 3 entries (3 files):
- CAB.RPV_scalability_Supplementary Table.docx
- HAVENS-SCALABILITY-SUPPFIG1.tif
- HAVENS-SCALABILITY-SUPPFIG2.tiff
